# Supplementary material for: Semiparametric mixed-effects model for analysis of non-invasive longitudinal hemodynamic responses during bone graft healing
Source: PLoS One. 2022 Apr 5;17(4):e0265471. doi: 10.1371/journal.pone.0265471 (PMC8982895; doi:10.1371/journal.pone.0265471)
Supplement: S1 Data — (CSV) [file pone.0265471.s001.csv]

GraftType	MouseN	time	THC	StO2
1	1	-1	102.882356894748	0.420502771498374
1	1	7	140.477868716131	0.516256010230903
1	1	8	147.024638924861	0.412029198340233
1	1	9	140.19661718774	0.475650174794291
1	1	10	146.537827222307	0.467193659365529
1	1	11	152.177625216345	0.442600307950227
1	1	12	153.700909274112	0.473951967955038
1	1	13	141.646569668726	0.427466314426066
1	1	14	142.277255165664	0.417848182349209
1	1	16	134.025550022209	0.409842216934747
1	1	20	140.544551191271	0.471714364774144
1	1	23	NaN	NaN
1	1	27	152.036822315756	0.340969503308284
1	1	30	143.440464025182	0.394269641040859
1	1	34	NaN	NaN
1	1	37	198.087258292275	0.346163790221126
1	1	41	192.630813323949	0.431828519633696
1	1	44	145.450241678103	0.371439836534982
1	2	-1	106.369209100786	0.435007568227809
1	2	7	149.376651835951	0.429668438783644
1	2	8	153.873696075987	0.407997758520118
1	2	9	149.009727357159	0.428824957365247
1	2	10	145.588498504518	0.407957470706419
1	2	11	148.871570341773	0.438480056178312
1	2	12	139.184889107583	0.396228540283137
1	2	13	135.800594520449	0.420149917364822
1	2	14	125.60721757974	0.409870165432024
1	2	16	126.312146612127	0.40664783753834
1	2	20	148.819857927031	0.44952391814701
1	2	23	148.212028608234	0.42512881775251
1	2	27	166.145332062036	0.369544750668414
1	2	30	141.064578195245	0.362049189243314
1	2	34	162.755666865095	0.308107237581589
1	2	37	150.58660833792	0.431485771517754
1	2	41	163.66470800679	0.402317531500202
1	2	44	139.711733499862	0.427469380397857
1	3	-1	103.271613588788	0.360353731117985
1	3	7	140.54186526557	0.487433458696706
1	3	8	147.102594546209	0.44362160239641
1	3	9	145.45027220033	0.482456998522064
1	3	10	136.23629598683	0.442361640690934
1	3	11	127.755322980894	0.45755169326011
1	3	12	122.61776093277	0.503826229652038
1	3	13	130.893892672178	0.416702651553462
1	3	14	136.443536254863	0.443439705145404
1	3	16	145.493737296364	0.493744988420189
1	3	20	160.828057179586	0.435402260618349
1	3	23	154.740522688653	0.394660210519414
1	3	27	179.689368446711	0.340025711344102
1	3	30	140.318645888561	0.39123823841338
1	3	34	161.570926211164	0.435390442542004
1	3	37	154.69652124958	0.444568597040827
1	3	41	213.118755817115	0.559419814773292
1	3	44	180.538495717351	0.339853088151553
1	4	-1	106.824247383803	0.358738049494348
1	4	7	140.066445354592	0.450530055331801
1	4	8	140.898824038743	0.395533709171773
1	4	9	153.998218749354	0.4370513696342
1	4	10	139.077781236215	0.400822171787094
1	4	11	141.17479878256	0.425752778604816
1	4	12	129.755744431892	0.432568987579602
1	4	13	148.332346560367	0.446518473934412
1	4	14	133.637183857687	0.379542954266371
1	4	16	150.72872716872	0.47961360377905
1	4	20	152.560041881388	0.475349454801962
1	4	23	145.543891605608	0.40864937909591
1	4	27	170.175499812976	0.275199250620712
1	4	30	142.083056952354	0.387868604136404
1	4	34	157.202235742871	0.338798931970175
1	4	37	155.460100668449	0.30457133123947
1	4	41	143.526460275868	0.37151855809572
1	4	44	122.65611831116	0.336451039843197
1	5	-1	106.552294437007	0.410018293483684
1	5	7	136.89362537077	0.469348862711524
1	5	8	149.235504041904	0.418311741699622
1	5	9	152.098013520838	0.445126098759138
1	5	10	147.292412688935	0.380284820527954
1	5	11	146.098851967284	0.411601791161522
1	5	12	147.837883630347	0.447308539195342
1	5	13	126.979350320098	0.429549508398011
1	5	14	131.624151892309	0.418715926220012
1	5	16	175.683541020694	0.45107128820294
1	5	20	170.408713962902	0.493403166546247
1	5	23	161.485478853725	0.463538431970686
1	5	27	139.860457508249	0.387941522434063
1	5	30	146.649876049914	0.420528021589628
1	5	34	152.558775017796	0.528511716900772
1	5	37	157.999192762308	0.419839035008541
1	5	41	NaN	NaN
1	5	44	148.77363092407	0.397952055732899
0	6	-1	106.518446879267	0.384642120228904
0	6	7	155.231720941199	0.426208924737338
0	6	8	159.236466229394	0.452061053859155
0	6	9	158.465267917859	0.451001677447033
0	6	10	150.54634213109	0.46215389386394
0	6	11	136.926283185048	0.450840978293931
0	6	12	147.868201655555	0.407711721487576
0	6	13	135.899830272649	0.418305276829578
0	6	14	134.554836677776	0.355482699123432
0	6	16	125.418631538243	0.441070215774233
0	6	20	137.26848481962	0.421304046340907
0	6	23	126.50603366008	0.405661537955508
0	6	27	143.600523198963	0.327679050733425
0	6	30	152.569878565375	0.263553415575859
0	6	34	130.494350478292	0.40165436910881
0	6	37	134.16275874743	0.428986547333236
0	6	41	157.178350813219	0.464607697225223
0	6	44	122.473555536417	0.358643211640051
0	7	-1	114.454499207786	0.364233604177201
0	7	7	156.31955454116	0.397762280481892
0	7	8	150.611820689504	0.403938185842128
0	7	9	151.71731656633	0.426723153217802
0	7	10	143.618790548047	0.391978928872255
0	7	11	149.62027841365	0.407319030055445
0	7	12	137.792335670532	0.390670619547496
0	7	13	153.974621604281	0.411743868915582
0	7	14	139.533668857779	0.395589159491987
0	7	16	134.096185564236	0.396796424990371
0	7	20	157.948993220573	0.406399314788405
0	7	23	135.099851350979	0.368157243145935
0	7	27	NaN	NaN
0	7	30	153.095690734121	0.392069450274091
0	7	34	146.007036892526	0.415068310755308
0	7	37	151.175237201632	0.461242802252508
0	7	41	156.364828835706	0.484886193188351
0	7	44	137.551759500011	0.377578277430092
0	8	-1	121.806399972257	0.427724813781916
0	8	7	149.847846371764	0.449836506418885
0	8	8	155.479392946855	0.428734496991195
0	8	9	145.565576493674	0.40779914207418
0	8	10	140.894159766025	0.389767516324412
0	8	11	148.199425324084	0.441492274317229
0	8	12	142.74969101666	0.396350023496509
0	8	13	134.731006283973	0.387266976664564
0	8	14	138.051016012464	0.360376188870573
0	8	16	128.375268118338	0.400059724894829
0	8	20	152.014439665742	0.464475387165656
0	8	23	150.482227615752	0.400105433291477
0	8	27	153.593391969404	0.413138807419119
0	8	30	155.435712240299	0.267186582144961
0	8	34	145.132267120074	0.425970823478477
0	8	37	144.342925503476	0.374025879201858
0	8	41	147.785309639104	0.44941880441455
0	8	44	127.494819141008	0.380485715380969
0	9	-1	116.928675866725	0.412868967323869
0	9	7	171.053408646495	0.497664938830663
0	9	8	157.820443039032	0.467231973446521
0	9	9	167.63855840598	0.477059878743089
0	9	10	157.253032162445	0.407843253827151
0	9	11	151.222092311876	0.431802331234689
0	9	12	149.417523372286	0.443687395314211
0	9	13	148.454371931074	0.452433333329791
0	9	14	141.564193458489	0.368435873337242
0	9	16	133.320120727538	0.368325817033515
0	9	20	166.743373498802	0.474323295473231
0	9	23	150.777548524827	0.369003459965533
0	9	27	151.730053882788	0.36698609172759
0	9	30	147.19823327937	0.295487227078296
0	9	34	144.634912714566	0.402129950795701
0	9	37	144.862865737599	0.514134017230992
0	9	41	149.881625778462	0.46098086572631
0	9	44	145.051627129504	0.389377854425442
0	10	-1	119.002873151952	0.375952243995842
0	10	7	140.573294760807	0.441237345181719
0	10	8	144.972843390177	0.444003780243619
0	10	9	126.82597649524	0.446447502350731
0	10	10	134.754136802695	0.379975802110769
0	10	11	127.802799880924	0.370656483411445
0	10	12	108.577050653804	0.411807150713503
0	10	13	119.860845674626	0.381774939948236
0	10	14	128.392099681891	0.339591675079537
0	10	16	129.238295439249	0.380046073165972
0	10	20	150.779818686975	0.448724808830617
0	10	23	143.108106769232	0.309746106643424
0	10	27	138.420992349559	0.294950422194151
0	10	30	134.130889813226	0.237953112171726
0	10	34	153.888849514369	0.357253414784941
0	10	37	148.064069354767	0.396296447552261
0	10	41	154.843009579968	0.452033877170848
0	10	44	135.234659605934	0.375234582291552
